# Supplementary material for: Stringent homology-based prediction of H. sapiens-M. tuberculosis H37Rv protein-protein interactions
Source: Biol Direct. 2014 Apr 8;9:5. doi: 10.1186/1745-6150-9-5 (PMC4022245; doi:10.1186/1745-6150-9-5)
Supplement: Additional file 1 — Predicted H. sapiens-M. tuberculosis H37Rv PPI datasets. We predicted 1005 H. sapiens-M. tuberculosis H37Rv PPIs using the stringent homology-based prediction approach and 326 H. sapiens-M. tuberculosis H37Rv PPIs using the conventional homology-based prediction approach. All the PPI data are recorded in simple text format in this additional file. [file 1745-6150-9-5-S1.zip]

Archive with 1 entries (1 files):
- 1583196134112095_add1.gz
