# Supplementary material for: Stringent homology-based prediction of H. sapiens-M. tuberculosis H37Rv protein-protein interactions
Source: Biol Direct. 2014 Apr 8;9:5. doi: 10.1186/1745-6150-9-5 (PMC4022245; doi:10.1186/1745-6150-9-5)
Supplement: Additional file 2 — Results of GO enrichment analysis. In Additional file 2 we put the complete results of GO enrichment analysis of H. sapiens proteins involved in the predicted H. sapiens-M. tuberculosis H37Rv PPIs. The GO terms includes all terms from level 1 to level 5 (threshold “count > 2, p-value <0.1”). [file 1745-6150-9-5-S2.zip]

Archive with 1 entries (1 files):
- 1583196134112095_add3.gz
