# Supplementary material for: Stringent homology-based prediction of H. sapiens-M. tuberculosis H37Rv protein-protein interactions
Source: Biol Direct. 2014 Apr 8;9:5. doi: 10.1186/1745-6150-9-5 (PMC4022245; doi:10.1186/1745-6150-9-5)
Supplement: Additional file 3 — Cellular compartment distribution of the H. sapiens proteins targeted in the predicted H. sapiens-M. tuberculosis H37Rv PPI datasets. We calculated the Cellular compartment distribution of H. sapiens proteins targeted in the predicted H. sapiens-M. tuberculosis H37Rv PPI datasets. The two predicted Host-Pathogen PPI datasets are predicted by the stringent homology-based approach and the conventional homology-based approach. [file 1745-6150-9-5-S3.zip]

Archive with 1 entries (1 files):
- 1583196134112095_add2.gz
